# Supplementary material for: A reference genome sequence for the exceptionally long-lived Great Basin bristlecone pine, Pinus longaeva
Source: G3 (Bethesda). 2026 Mar 17;16(6):jkag064. doi: 10.1093/g3journal/jkag064 (PMC13233319; doi:10.1093/g3journal/jkag064)
Supplement: jkag064_Supplementary_Data [file jkag064_supplementary_data.zip]

Archive with 2 entries (2 files):
- Supplementary_File_1_G3-2026-406665.pdf
- Table_S1_G3-2026-406665.docx
